# Supplementary material for: Computational Prediction of Single-Domain Immunoglobulin Aggregation Propensities Facilitates Discovery and Humanization of Recombinant Nanobodies
Source: Antibodies (Basel). 2025 Aug 28;14(3):73. doi: 10.3390/antib14030073 (PMC12452744; doi:10.3390/antib14030073)
Supplement: Supplementary file 1 [file antibodies-14-00073-s001.zip]

Archive with 1 entries (1 files):
- antibodies-3782977-supplementary.pdf
